# Supplementary material for: Circadian desynchrony in early life leads to enduring autistic-like behavioral changes in adulthood
Source: Commun Biol. 2024 Nov 11;7:1485. doi: 10.1038/s42003-024-07131-3 (PMC11555041; doi:10.1038/s42003-024-07131-3)
Supplement: Supplementary file 3 — Supplementary Data 1 [file 42003_2024_7131_MOESM3_ESM.xlsx]

## Sheet: Figure 2. Three chamber
Social approach
Time in chamber
					WT										SD
S1	197.6	189.9	206.2	146.6	196.3	209	170.9	182.5	170.7	118.7	104	127.5	70.8	104.7	94.5	124.7	123.5	117.9	101.4	100.3
C	13	32.3	28.3	79.8	50.9	34	37.7	39.7	19.4	51	27.8	73.7	65.6	64.7	42	88.4	68.1	38.6	92	21.2
E	39.5	65.4	56.6	67.2	43.4	50	89.6	76.1	92.5	118.2	163.3	98.1	153.8	123.4	159.5	79.7	106.9	127	106.1	176.9
Sniffing time
S1	43.3	64.6	57.6	51.5	69.6	63.9	52.4	43.4	47.4	43.1	36.9	29.2	7.6	19.5	20.7	31	15.9	23.4	26.2	32.3
E	6	14.3	11	18.9	10.5	8.2	15.3	9.7	11.6	23.6	40.7	15.7	44.5	24.3	43.3	22.5	8.7	20.3	13.6	46.9
Number of entries
S1	3	5	6	8	7	5	5	5	3	5	9	8	4	5	4	8	4	4	6	5
E	2	3	4	4	5	3	4	4	3	6	8	7	3	5	4	6	3	4	6	5
Social novelty
Time in chamber
					WT										SD
S1	59.3	70.3	62.4	92.8	69.7	52.9	91.3	71.2	83.1	112.5	121.7	98.4	132.2	135	160.5	125.7	123.4	93	117.3	88.1
C	26.7	30.4	42.5	28.1	47.9	16.5	41.6	22.2	19.4	40.6	39.3	48.9	60.9	35	36.5	73.5	45.2	80.3	70.2	42.2
S2	204.1	194.2	188.8	173.8	181.1	217.7	162.7	191.3	179.3	108.9	126.3	152.4	97.6	120.5	95.6	93	126.1	125.3	112.1	169.3
Sniffing time
S1	14.1	8.1	11	27.5	19.2	8.8	22	14.3	12.4	18.9	39.3	32.2	35.2	48.3	62	29.1	17.2	13.6	25.7	25.8
S2	48.4	23.3	38.8	43.1	29.3	69.2	34.8	37.9	43	46.8	20.3	37.9	9.8	27	25.9	24.5	20.9	25.7	26.7	24.3
Number of entries
S1	5	5	4	8	6	3	4	6	4	5	11	10	6	6	6	6	7	6	6	8
S2	6	7	6	9	7	4	3	6	4	3	8	9	5	6	4	5	6	5	6	8

## Sheet: Figure 3. Marble burying etc
				WT											SD
Marble burrying
Bury	6	4	4	5	6	5	8	3	7	8	8	9	6	7	9	9	7	6	10	8
Grooming
Spontaneuos grooming time	16	17	13	16	12	15	12	14	15	12	14	15	19	22	16	14	13	21	21	19
Spontaneuos grooming bouts	6	7	4	5	4	8	6	8	3	9	6	9	11	7	6	8	9	5	8	10
Induced grooming time	96	91	87	86	104	76	83	56	78	76	111	124	108	94	101	98	94	88	107	95
Induced grooming tbouts	14	9	13	11	9	12	15	13	8	8	16	19	14	20	11	19	17	18	10	12

## Sheet: Figure 4. NOR, OLM, Barnes maze
NOR
% Investigation time					WT									SD
N	0.74903	0.775487	0.693419	0.706019	0.622776	0.734904	0.624242	0.728492	0.694268	0.315789	0.586098	0.55796	0.40367	0.610119	0.585009	0.445731	0.478788	0.449002
F	0.25097	0.224513	0.306581	0.293981	0.377224	0.265096	0.375758	0.271508	0.305732	0.684211	0.413902	0.44204	0.59633	0.389881	0.414991	0.554269	0.521212	0.550998
Discrimination Index
	0.49806	0.550974	0.386838	0.412037	0.245552	0.469809	0.248485	0.456983	0.388535	-0.36842	0.172196	0.11592	-0.19266	0.220238	0.170018	-0.10854	-0.04242	-0.102
Total distance
	8.894	11.118	16.521	13.217	17.565	14.53	17.208	9.217	13.61	10.092	12.421	12.777	15.71	8.804	7.226	11.311	13.51	12.918
OLM
% Investigation time
N	0.658349	0.474886	0.614238	0.652174	0.648799	0.623352	0.843583	0.905101	0.795231	0.395498	0.440741	0.574074	0.393375	0.569767	0.584173	0.416799	0.353617	0.524425
F	0.341651	0.525114	0.385762	0.347826	0.351201	0.376648	0.156417	0.094899	0.204769	0.604502	0.559259	0.425926	0.606625	0.430233	0.415827	0.583201	0.646383	0.475575
Discrimination Index
	0.316699	-0.05023	0.228477	0.304348	0.297597	0.246704	0.687166	0.810202	0.590463	-0.209	-0.11852	0.148148	-0.21325	0.139535	0.168345	-0.1664	-0.29277	0.048851
Total distance
	18.386	19.022	19.433	16.418	14.095	13.431	8.899	8.484	13.186	12.926	16.806	16.068	14.168	11.048	11.723	11.55	15.992	11.969
Barnes Maze
Escape latency
DAY1	284	259.3	263.4	262.7	271.3	252.7	292.9	137.6	240.1	275	252.4	279.5	277.6	228.7	294.1	295.5	224.5	293
DAY2	141.4	79.9	82.1	99.1	164	112.3	146.5	165.6	140.1	192	210.9	167.4	180	199.3	201.2	209.4	193.1	192.2
DAY3	102.2	81.3	59.7	62.4	92.3	93	75.2	97	87.8	124	178.1	64.3	137.7	163.4	162.6	92.3	162.3	127.1
DAY4	31.1	45	13.4	58.8	42	15	63	32.1	12.2	118.8	100.9	90.7	102.7	89.9	108.9	85.8	154.4	101.4
Time in target quadrant zone
TARGET	41.5	47.8	46.6	29.4	38.9	34.6		33.8	33.8	18	22.4	22.9	13.5	0	22.8	23.8	9.8	3.6
OPPOSITE	30.7	32.9	24.2	32.2	22	20.9		23.5	34.6	22.4	30.6	34.1	32.9	58	22.3	28.1	34.4	68.5
LEFT	11.1	7.2	10.6	18.9	11.1	7.2		7.6	9.7	27	7.1	5.7	33.4	8.9	18.6	19.1	15.6	0
RIGHT	6.7	2	8.6	9.5	18.1	27.3		25.2	11.9	22.6	22.9	27.3	10.2	23.1	26.4	19	30.2	17.9
Probe trial: Latency to find the platform	42	24	51	8	24	15		58	12	47	77	75	37	90	34	86	53	90

## Sheet: Figure 5. OFT, EPM and Rota rod
OFT					WT										SD
Time in center zone
Center	34.7	16.7	19.3	36.6	9.9	24.1	18.4	24.2	24.6	25.4	27	16.7	9	3.1	20.7	18.4	13.8	11.8	7.4	14.4
Outside	265.3	283.3	280.7	263.4	290.1	275.9	281.6	275.8	275.4	274.6	273	283.3	291	296.9	279.3	281.6	286.2	288.2	292.6	285.6
Distance in the zone
Center	3.925	2.281	1.783	4.404	2.019	3.442	3.732	3.848	2.697	3.413	3.391	2.433	1.8	0.638	2.25	3.412	3.587	3.096	1.627	4.277
Outside	9.323	16.472	15.713	11.147	14.585	11.909	18.085	15.203	12.797	10.394	17.779	18.726	23.906	12.691	19.173	15.711	24.385	29.842	12.95	26.514
Total distance
	13.248	18.752	17.496	19.006	16.604	15.351	21.871	19.051	15.495	13.817	21.171	21.158	25.706	13.329	21.423	19.124	27.971	32.938	14.577	30.791
EPM
Time in open arms	30.1	35.3	31.1	45.3	40.7	59.5	49.5	29.7	33.5	55.2	14.7	38.7	48.9	33.6	38.5	30.1	19.3	24.8	20.1	19.2
time in closed arms	236.2	221.4	164.3	188.6	217.3	195.8	225.4	239.9	231.7	194.3	265.3	184.3	212.1	231.1	235.4	259.1	264.3	267.9	256	267.4
Rota rod
Pretrial	3	5	2	5	3	3	1	1	4	4	3	4	6	7	5	6	5	5	3	4
Latency to fall
1	35	88	39	79	55	81	67	39	58	74	41	61	30.1	41.6	23.3	29	32	47	51	43
2	55	77	104	125	73	99	88	95	98	88	33	59	47.8	62	44	75	31	56.2	45.2	54
3	67	86	106	125	122	83	107	81	77	132	50.7	57.1	57.3	65.3	55.3	61	62.3	53	62.2	74
4	72	146	129	105	115	97	141	91	83	114	50.1	62.7	65.9	29.9	23.3	75	64	22	67	68
5	116	143	98	115	131	153	87	132	95	165	65.1	30.7	80.3	67.5	68.3	90.2	31.2	24.1	57.2	66.4
6	116	154	172	146	127	134	147	133	155	92	85.2	70.4	76	87	71	26.2	86.2	47	69.2	58
7	119	138	177	164	142	132	166	108	158	141	90.9	36.6	64	47.2	76.9	38.2	99.2	77.2	68.2	98
8	122	177	171	138	170	128	172	137	158	131	45.6	76.2	74.4	46.9	88.8	33	76	93.2	88	91
Speed at fall
1	6	6	5	6	7	9	6	8	5	6	4	7	4	4	4	5	4	5	4	5
2	8	9	7	12	10	10	9	8	12	8	5	7	5	8	4	4	10	4	4	5
3	14	10	9	8	12	12	9	8	12	11	4	10	4	6	9	4	6	4	5	6
4	13	10	14	9	14	10	14	9	14	8	6	4	3	9	4	4	4	5	9	4
5	12	7	15	13	14	13	15	13	14	13	4	8	4	4	5	5	11	4	4	7
6	15	14	8	15	15	15	10	15	15	15	5	11	4	6	6	7	11	5	5	6
7	16	12	16	15	11	15	16	15	11	15	4	11	4	5	9	5	9	5	7	8
8	12	16	13	16	13	17	17	14	13	17	4	5	5	6	12	6	7	6	8	9

## Sheet: Figure 6. FST, etc
FST
Immobility time
					WT									SD
	61	31	57	34	68	106	78	41	82	59	136	81	69	91	88	76	89	90
Tail suspension
Immobility time
	59	109	64	34	53	57	87	74	70	121	104	130	92	135	159	139	141	105
NSF
Latency to feed	255	240	259	263	184	223	227	182	173	284	295	223	285	257	284	187	250	281
Home cage food consuption	0.4	0.2	0.1	0.1	0.2	0.4	0.3	0.4	0.2	0.2	0.1	0.3	0.2	0.2	0.2	0.2	0.2	0.2

## Sheet: Figure 7.
Figure 7B
p-S6K1/S6K1
	CTR	SD
	0.942008	4.20281
	1.04063	4.90336
	1.05796	4.89404
	0.959397	5.13323
p-S6/S6
	CTR	SD
	0.933347	1.34763
	1.04126	1.3015
	1.04593	1.21575
	0.979466	1.28884
p-ERK/ERK
	CTR	SD
	1.1901	0.937366
	0.994195	0.976597
	0.962096	0.973876
	0.853606	0.966413
p-eIF4E/eIF4E
	CTR	SD
	0.989247	1.00889
	0.837951	1.11664
	1.16448	0.879708
	1.00833	1.13325
Figure 7D
	CTR			SD
CA1	1.25747	0.767502	0.97503	1.6119	1.50864	1.40533
CA2	0.922345	0.987839	1.08982	1.41418	1.68698	1.90324
DG	1.04312	0.682644	1.27423	1.84609	2.12113	2.10803
CTX	0.981231	0.837152	1.18162	2.74082	2.22744	2.35413
THA	1.19469	1.18238	0.622935	2.85722	2.82815	1.99053
